# Supplementary material for: Workload-Related Issues among Nurses Caring for Patients with Behavioral and Psychological Symptoms of Dementia: A Scoping Review
Source: Healthcare (Basel). 2024 Sep 21;12(18):1893. doi: 10.3390/healthcare12181893 (PMC11430937; doi:10.3390/healthcare12181893)
Supplement: Supplementary file 1 [file healthcare-12-01893-s001.zip]

Archive with 1 entries (1 files):
- healthcare-3111396-supplementary.pdf
